# Supplementary material for: Simultaneous detection and quantification of DNA and protein biomarkers in spectrum of cardiovascular diseases in a microfluidic microbead chip
Source: Anal Bioanal Chem. 2019 Nov 23;411(29):7725–35. doi: 10.1007/s00216-019-02199-x (PMC6881413; doi:10.1007/s00216-019-02199-x)
Supplement: Supplementary file 2 — (XLSX 101 kb) [file 216_2019_2199_MOESM2_ESM.xlsx]

## Sheet: Beadanzahl_Immobilisierung
		Beads gesamt
		trocknen	Ultraschall + trocknen	Glue	PLL
	1. Messung	968	845	1482	1839
	2. Messung	613	253	1116	1730
	Prozent	36.6736	70.0592	24.6964	5.92713	Verlust in %
		63.3264	29.9408	75.3036	94.0729	Rest in %

## Sheet: Plattenmessung
												1:1000	1:1000	1:1000	NC
												Messung 1	Messung 2	Messung 3	Mittelwert		BNP	BNP	BNP	LDL	LDL	LDL	cfmDNA	cfmDNA	cfmDNA	Streptavidin	Streptavidin	Streptavidin	Mittelwert
Plattenmessung				NC							Kinetik CRP	0.120479	0.177637	0.14126	0.146459		0.0777198	0.0816233	0.0895428	0.0734136	0.0712291	0.0810283	0.0826677	0.0796541	0.0861866	0.0737165	0.0725381	0.0878914	0.0780487
			CRP	BNP	LDL	cfmDNA	SAv					0.163477	0.20546	0.173691	0.180876		0.0871019	0.0827027	0.0920777	0.0753993	0.0692681	0.0810638	0.0810736	0.0784932	0.0852442	0.0764557	0.0715131	0.0877318	0.0785669
		2019-02-06	1.88072	0.117841	0.0294777	0.0447184	0.0334655					0.187607	0.225666	0.198717	0.203997		0.0849836	0.0828847	0.0925974	0.0741294	0.0684872	0.0810824	0.0803405	0.0774361	0.0857769	0.0776088	0.0728834	0.0882059	0.079566
		2019-02-26	0.502215	0.0391977	0.0257149	0.0432738	0.0353904					0.19935	0.24968	0.217604	0.222211		0.083572	0.0832066	0.0890349	0.0740944	0.0675683	0.0820029	0.0796939	0.0763999	0.0859903	0.0758468	0.0695009	0.0865517	0.0772998
		2019-03-04	1.30815		0.0341813	0.0351101	0.0579116					0.222648	0.253429	0.236083	0.237387		0.0858705	0.0828675	0.0935429	0.0741995	0.066424	0.0807766	0.0793056	0.0769304	0.0858734	0.074841	0.0694194	0.0879966	0.077419
												0.228706	0.270253	0.256631	0.251863		0.0872068	0.0826936	0.0931903	0.0723256	0.0683622	0.0807098	0.0799862	0.0782448	0.084109	0.076782	0.072006	0.086618	0.0784687
												0.235138	0.278608	0.265512	0.259753		0.0810799	0.0815531	0.0904772	0.0733807	0.06805	0.0788759	0.0797312	0.0766319	0.0845017	0.0758295	0.0697	0.0835439	0.0763578
												0.250508	0.290419	0.270468	0.270465		0.08329	0.0806407	0.0894781	0.0744829	0.0680843	0.0803343	0.079128	0.0784489	0.0843345	0.0770567	0.0729044	0.0842797	0.0780803
												0.264188	0.296528	0.276497	0.279071		0.0826159	0.0801531	0.0913209	0.0742275	0.0652553	0.0792755	0.0773682	0.0782222	0.08482	0.0744256	0.0708151	0.0856709	0.0769705
												0.265505	0.301519	0.302536	0.289853		0.0853808	0.0778433	0.0893606	0.0726035	0.0649043	0.0761929	0.0783704	0.0770947	0.0809258	0.0742624	0.0689438	0.081406	0.0748707
				NC								0.268252	0.317673	0.311073	0.299		0.0844034	0.079392	0.0890519	0.0731168	0.0666735	0.0779748	0.0790964	0.0781823	0.0811193	0.074104	0.0693427	0.0788727	0.0741065
			BNP	CRP	LDL	cfmDNA	SAv					0.277886	0.314675	0.323934	0.305498		0.0845799	0.0781833	0.0877577	0.0710294	0.0658507	0.0767975	0.0784949	0.0772703	0.08143	0.0754569	0.070805	0.0814176	0.0758932
		2019-02-06	2.04673	0.0825967	0.0587952	0.0869198	0.0587743					0.282585	0.326023	0.3167	0.308436		0.0817113	0.0815176	0.083976	0.071565	0.0677469	0.0770883	0.078383	0.0790454	0.0814689	0.0768655	0.0686862	0.0814171	0.0756563
		2019-02-26	0.4375	0.0872597	0.0473028	0.119801	0.0962403					0.287705	0.330615	0.334992	0.317771		0.083992	0.0828569	0.0898731	0.0727714	0.0669848	0.0761046	0.0792283	0.0778735	0.0818623	0.0752838	0.0703946	0.0785961	0.0747581
												0.290573	0.33511	0.342562	0.322749		0.0831943	0.0807338	0.0884281	0.0723022	0.0686817	0.0767324	0.0788542	0.0784817	0.0815468	0.0738511	0.0729989	0.0787653	0.0752051
												0.296413	0.336612	0.336257	0.323094		0.0830264	0.0802742	0.089484	0.0719737	0.0671959	0.0781614	0.0788712	0.07793	0.0825137	0.0755944	0.0716075	0.0819837	0.0763952
												0.293451	0.331772	0.340413	0.321879		0.0857071	0.0772852	0.0867512	0.0714592	0.0665508	0.0758249	0.077877	0.075374	0.0824741	0.0748206	0.0708482	0.0778631	0.0745106
												0.29872	0.347743	0.341351	0.329271		0.0849811	0.078345	0.0900101	0.0711894	0.0666045	0.0767735	0.0778158	0.0773893	0.0822143	0.0744978	0.0708609	0.0793153	0.0748913
												0.316572	0.342917	0.343026	0.334172		0.0832107	0.0772761	0.0881939	0.0707115	0.0661622	0.0767965	0.0780006	0.0767735	0.0816917	0.0739689	0.0721881	0.0793505	0.0751692
												0.310947	0.353436	0.353805	0.339396		0.0852765	0.0789723	0.0881073	0.0721966	0.0675903	0.0759928	0.0777835	0.0772495	0.0810069	0.0730373	0.0727522	0.0785509	0.0747801
				NC								0.32045	0.357509	0.356578	0.344846		0.0869874	0.0786618	0.0904343	0.0716733	0.0656729	0.0771593	0.0766897	0.0773506	0.081283	0.07553	0.0711949	0.0796544	0.0754598
			LDL	CRP	BNP	cfmDNA	SAv					0.324367	0.364677	0.354747	0.34793		0.0838215	0.0821925	0.0880391	0.0718049	0.0683521	0.0753249	0.0772435	0.0781118	0.0810923	0.0747873	0.0733332	0.0804422	0.0761876
		2019-02-06	0.3777	0.063519	0.277573	0.189863	0.120709					0.318248	0.370375	0.35867	0.349098		0.0841645	0.0798363	0.0882403	0.0724824	0.0671335	0.0764688	0.0790135	0.0789208	0.0793001	0.0728196	0.0714289	0.079747	0.0746652
		2019-02-26	0.281717	0.0649478	0.0967457	0.159306	0.0607691					0.326656	0.372685	0.364487	0.354609		0.0843402	0.0842599	0.0855009	0.0714548	0.0678276	0.0763038	0.0765804	0.0769217	0.0807139	0.0745308	0.0694205	0.0802849	0.0747454
		2019-03-04	0.460998	0.0585961	0.526571	0.0388403	0.0351115					0.335088	0.372261		0.353674		0.0845809	0.0785275		0.0714472	0.0689701		0.0764859	0.0781014		0.0723802	0.0719479		0.0721641
												0.330264	0.370633		0.350449		0.0833984	0.0827176		0.071478	0.0672892		0.0764215	0.0769361		0.0757811	0.0703137		0.0730474
												0.339245	0.384189		0.361717		0.0822341	0.0792882		0.0697245	0.0676294		0.0760262	0.0773837		0.0757677	0.0710197		0.0733937
			10ng/µl	NC								0.34115	0.387891		0.364521		0.081253	0.0836584		0.0695688	0.0673301		0.0769475	0.0770002		0.071704	0.073453		0.0725785
			cfmDNA	CRP	BNP	LDL	SAv					0.345719	0.38969		0.367705		0.0859253	0.0839482		0.0711715	0.0674033		0.0773967	0.0767691		0.0742201	0.073467		0.0738436
		2019-03-20	0.113416	0.0276242	0.0211141	0.021389	0.0291962					0.346796	0.39225		0.369523		0.0879647	0.0773597		0.0722372	0.0686775		0.075966	0.0770725		0.0734986	0.0742599		0.0738792
		2019-03-20	0.144734	0.0276432	0.0216316	0.0213652	0.0588374					0.360567	0.386729		0.373648		0.0847624	0.0818146		0.0710399	0.0681718		0.0778585	0.0776863		0.0758733	0.0711473		0.0735103
		2019-03-20	0.120954	0.0246649	0.0201991	0.0184192	0.03145						0.385208					0.0805777			0.0679803			0.0778813			0.0734187
												1:200	1:200	1:200	NC
												Messung 1	Messung 2	Messung 3	Mittelwert		CRP	CRP	CRP	LDL	LDL	LDL	cfmDNA	cfmDNA	cfmDNA	Streptavidin	Streptavidin	Streptavidin	Mittelwert
											Kinetik BNP	0.195989	0.211942	0.200645	0.202859		0.181372	0.16256	0.167754	0.154492	0.151652	0.168328	0.163859	0.161103	0.170813	0.155196	0.16095	0.174197	0.163448
												0.20438	0.226409	0.218893	0.21656		0.170545	0.161284	0.171304	0.154961	0.155958	0.168771	0.162049	0.163378	0.172389	0.149786	0.163669	0.177004	0.163486
												0.217861	0.233534	0.221726	0.224373		0.168532	0.162933	0.169538	0.156496	0.155577	0.167212	0.157588	0.164305	0.175272	0.150433	0.167424	0.177762	0.165206
												0.218897	0.239049	0.234931	0.230959		0.16948	0.165015	0.167975	0.158493	0.155875	0.170228	0.163129	0.165418	0.174373	0.153327	0.170792	0.175102	0.166407
												0.227702	0.24636	0.240761	0.238274		0.166019	0.162517	0.172118	0.153727	0.155131	0.16766	0.161569	0.163786	0.1744	0.152284	0.170756	0.176541	0.166527
												0.23354	0.243253	0.241411	0.239401		0.174663	0.163379	0.172504	0.160311	0.154763	0.167915	0.165798	0.164824	0.176054	0.154327	0.17021	0.175858	0.166799
												0.233998	0.245917	0.241552	0.240489		0.167125	0.161641	0.171968	0.158165	0.151263	0.16515	0.161098	0.163976	0.175149	0.150565	0.167539	0.173401	0.163835
												0.236278	0.254215	0.256945	0.249146		0.170384	0.163176	0.173002	0.158062	0.156057	0.169539	0.162761	0.165978	0.17544	0.158163	0.164868	0.17377	0.1656
												0.237401	0.252487	0.248741	0.24621		0.169835	0.166877	0.174869	0.157124	0.154129	0.169289	0.163656	0.165888	0.176082	0.158202	0.167912	0.175618	0.167244
												0.243511	0.254076	0.259977	0.252521		0.174246	0.162643	0.175415	0.158127	0.15511	0.171338	0.162803	0.164599	0.175402	0.156753	0.166454	0.177886	0.167031
												0.245095	0.262555	0.2572	0.25495		0.170548	0.165832	0.178924	0.157502	0.152187	0.171032	0.163701	0.165652	0.177574	0.156386	0.166191	0.177811	0.166796
												0.241685	0.261945	0.263359	0.255663		0.169434	0.167658	0.182238	0.153707	0.153637	0.169152	0.161555	0.168425	0.178054	0.156648	0.168317	0.17876	0.167908
												0.245152	0.265787	0.261513	0.257484		0.172344	0.168996	0.177318	0.158817	0.157982	0.168316	0.164198	0.169579	0.177178	0.156465	0.168659	0.179035	0.168053
												0.255257	0.263482	0.259749	0.259496		0.172556	0.168238	0.179522	0.160677	0.15568	0.166338	0.166659	0.172309	0.175616	0.161025	0.173511	0.176008	0.170182
												0.258523	0.264977	0.267036	0.263512		0.173826	0.17207	0.182102	0.1572	0.156109	0.170774	0.167787	0.170429	0.177192	0.154475	0.170712	0.176518	0.167235
												0.254826	0.268761	0.261334	0.26164		0.172669	0.168111	0.181529	0.158265	0.157986	0.169901	0.169027	0.171403	0.17847	0.160506	0.169323	0.17884	0.169557
												0.26492	0.270506	0.262378	0.265935		0.175201	0.172611	0.182368	0.160693	0.155394	0.16933	0.168316	0.170905	0.179625	0.158831	0.173728	0.179067	0.170542
												0.257306	0.268357	0.26197	0.262544		0.170078	0.168852	0.181426	0.158708	0.15446	0.170487	0.164278	0.171555	0.176855	0.156401	0.173327	0.176203	0.168644
												0.261106	0.270649	0.257691	0.263149		0.169738	0.175696	0.181834	0.157533	0.159119	0.170153	0.166558	0.171463	0.177163	0.15744	0.17374	0.175187	0.168789
												0.258219	0.274033	0.264118	0.265457		0.174708	0.172294	0.175115	0.158516	0.155119	0.166422	0.167683	0.171618	0.176129	0.156896	0.173515	0.179908	0.170107
												0.256657	0.27118	0.258844	0.262227		0.176309	0.169661	0.176404	0.159413	0.157894	0.166804	0.169906	0.173963	0.17633	0.155214	0.172549	0.177924	0.168562
												0.257004	0.276527	0.26578	0.266437		0.172973	0.172844	0.180344	0.158102	0.156792	0.168253	0.167651	0.169848	0.174804	0.161239	0.170303	0.170739	0.167427
												0.256192	0.277982	0.263057	0.265744		0.176485	0.171898	0.177983	0.157722	0.158599	0.165604	0.164955	0.175339	0.174027	0.158397	0.170832	0.175904	0.168377
												0.252691	0.27375	0.269772	0.265404		0.17208	0.173734	0.180849	0.15579	0.159358	0.164852	0.166369	0.172307	0.174297	0.157169	0.168851	0.171204	0.165741
												0.26057	0.266959		0.263765		0.175984	0.175066		0.159748	0.15901		0.169286	0.172127		0.161638	0.170417		0.166027
												0.26254	0.264058		0.263299		0.175035	0.170929		0.160987	0.157092		0.16541	0.171094		0.160861	0.169411		0.165136
												0.250881	0.271085		0.260983		0.168563	0.173065		0.157484	0.158928		0.166821	0.174184		0.157054	0.173023		0.165038
												0.258848	0.270662		0.264755		0.178585	0.172638		0.161218	0.157784		0.169734	0.17219		0.163614	0.173871		0.168743
												0.251851	0.26656		0.259206		0.172889	0.175167		0.15969	0.158778		0.168563	0.17157		0.158144	0.172383		0.165264
												0.263693	0.272459		0.268076		0.172831	0.174097		0.158371	0.16196		0.167926	0.174596		0.160871	0.174799		0.167835
												0.25538	0.269729		0.262554		0.175154	0.174105		0.157971	0.161944		0.167479	0.175732		0.160163	0.170082		0.165122
													0.27392					0.170803			0.158815			0.17527			0.172077
												1:200	1:200	1:200	NC
												Messung 1	Messung 2	Messung 3	Mittelwert		CRP	CRP	CRP	BNP	BNP	BNP	cfmDNA	cfmDNA	cfmDNA	Streptavidin	Streptavidin	Streptavidin	Mittelwert
											Kinetik LDL	0.115723	0.110575	0.123555	0.116618		0.117776	0.107764	0.138425	0.122191	0.115466	0.126656	0.118275	0.110495	0.126608	0.114437	0.105984	0.11886	0.113094
												0.118132	0.115052	0.129796	0.120993		0.114752	0.108076	0.138229	0.124067	0.115684	0.123782	0.116081	0.113525	0.126798	0.11264	0.103492	0.121331	0.112487
												0.123423	0.117264	0.12832	0.123003		0.116095	0.110502	0.130016	0.121095	0.12036	0.121677	0.118024	0.112503	0.125421	0.110773	0.103472	0.117641	0.110629
												0.127053	0.12082	0.134827	0.127567		0.112618	0.108582	0.132019	0.120419	0.119691	0.129337	0.116603	0.114767	0.129794	0.112588	0.104808	0.119171	0.112189
												0.128619	0.121498	0.136541	0.128886		0.115537	0.110399	0.129279	0.122436	0.113771	0.122266	0.116415	0.114742	0.129494	0.115658	0.104854	0.121291	0.113934
												0.130195	0.123094	0.137718	0.130336		0.113437	0.111622	0.136817	0.123329	0.115421	0.127181	0.117932	0.116464	0.130483	0.113142	0.105219	0.118786	0.112382
												0.132978	0.126237	0.140463	0.133226		0.112606	0.109915	0.131049	0.124658	0.114027	0.123602	0.118241	0.113165	0.130632	0.114336	0.10434	0.123624	0.1141
												0.135469	0.124868	0.141225	0.133854		0.116911	0.108346	0.134796	0.121341	0.116347	0.128959	0.118866	0.116336	0.131338	0.114503	0.102883	0.121154	0.112847
												0.136646	0.128191	0.142611	0.135816		0.115632	0.108926	0.130731	0.121667	0.118397	0.122157	0.11812	0.117277	0.128869	0.118351	0.105681	0.120412	0.114815
												0.137359	0.12976	0.144256	0.137125		0.11535	0.107043	0.133297	0.120659	0.115469	0.12679	0.118925	0.11392	0.132002	0.115549	0.103886	0.121718	0.113718
												0.137515	0.132025	0.145358	0.138299		0.116408	0.109916	0.131463	0.123123	0.121855	0.130229	0.121414	0.117053	0.12958	0.114839	0.107657	0.121201	0.114566
												0.139431	0.13249	0.14695	0.139624		0.114725	0.108745	0.133019	0.122527	0.119966	0.12861	0.121666	0.118577	0.131172	0.112847	0.105502	0.122827	0.113726
												0.138624	0.136185	0.147183	0.140664		0.11206	0.108426	0.130673	0.118872	0.119829	0.122634	0.120362	0.118874	0.130759	0.10991	0.104147	0.122537	0.112198
												0.141396	0.136462	0.150446	0.142768		0.114548	0.109595	0.132528	0.119385	0.11999	0.129855	0.122263	0.116752	0.131793	0.112096	0.107515	0.122009	0.113873
												0.143407	0.136976	0.14983	0.143404		0.112243	0.111777	0.127282	0.121592	0.120482	0.129398	0.120235	0.117412	0.130505	0.112866	0.106761	0.123474	0.114367
												0.14399	0.138409	0.150574	0.144324		0.115099	0.108066	0.130588	0.121369	0.116561	0.129538	0.121766	0.11766	0.129947	0.112364	0.105413	0.123619	0.113799
												0.146374	0.139001	0.150557	0.145311		0.115458	0.105055	0.130365	0.120008	0.11741	0.130257	0.12205	0.1163	0.131915	0.111894	0.106741	0.123823	0.114153
												0.144668	0.140537	0.150945	0.145383		0.111891	0.107981	0.1253	0.117106	0.119461	0.130564	0.121748	0.117542	0.131609	0.113876	0.10944	0.124167	0.115828
												0.145311	0.138811	0.153488	0.14587		0.116054	0.108185	0.130477	0.122721	0.118009	0.12719	0.122719	0.116002	0.13224	0.112251	0.106898	0.124713	0.114621
												0.145961	0.140106	0.153113	0.146394		0.112957	0.107944	0.127518	0.122841	0.12	0.128674	0.121325	0.117451	0.129982	0.115004	0.10514	0.125811	0.115318
												0.145968	0.140635	0.156708	0.147771		0.117983	0.109447	0.131604	0.118244	0.11776	0.125291	0.120669	0.116953	0.131586	0.115325	0.10644	0.122515	0.11476
												0.148303	0.142769	0.155707	0.148927		0.114182	0.108889	0.128047	0.120863	0.123431	0.124489	0.122509	0.119125	0.129979	0.116976	0.106933	0.122668	0.115526
												0.147829	0.143044	0.156491	0.149121		0.116189	0.108362	0.131965	0.124712	0.118723	0.129511	0.121534	0.11926	0.13132	0.11626	0.105988	0.123842	0.115363
												0.147636	0.144658	0.156305	0.149533		0.113699	0.108581	0.132456	0.123265	0.120853	0.127631	0.12199	0.118458	0.130886	0.116324	0.106423	0.121892	0.11488
												0.148746	0.145093		0.146919		0.115986	0.108125		0.119518	0.122212		0.12025	0.118496		0.115815	0.107209		0.111512
												0.148005	0.143256		0.14563		0.116842	0.107288		0.122448	0.118015		0.122173	0.118336		0.114031	0.105173		0.109602
												0.150176	0.145239		0.147707		0.113948	0.109403		0.117581	0.11829		0.11797	0.120103		0.114944	0.105958		0.110451
												0.148644	0.145824		0.147234		0.113355	0.106871		0.118492	0.115592		0.120575	0.118069		0.112071	0.109753		0.110912
												0.149616	0.14416		0.146888		0.115095	0.11129		0.123481	0.120194		0.120415	0.119291		0.113776	0.108672		0.111224
												0.15023	0.145547		0.147888		0.113513	0.10668		0.122578	0.117865		0.119511	0.118697		0.114119	0.108449		0.111284
												0.151449	0.146525		0.148987		0.115275	0.107102		0.119499	0.124247		0.118412	0.119389		0.115928	0.10668		0.111304
													0.145876					0.106618			0.119312			0.118655			0.107688
												10ng/µl	10ng/µl	10ng/µl			NC
												Messung 1	Messung 2	Messung 3	Mittelwert		CRP	CRP	CRP	BNP	BNP	BNP	LDL	LDL	LDL	Streptavidin	Streptavidin	Streptavidin	Mittelwert
											Kinetik cfmDNA	0.066182	0.055899	0.0817118	0.067931		0.0619445	0.0518696	0.0688917	0.0843557	0.0607762	0.069805	0.0500311	0.0607147	0.0835514	0.0633961	0.0653844	0.0868553	0.0718786
												0.0535714	0.0575664	0.0845073	0.065215		0.0488382	0.048568	0.0640888	0.0524914	0.0591252	0.0651504	0.0332588	0.0477168	0.0854522	0.0538919	0.0642764	0.0864598	0.0682094
												0.0561341	0.0571871	0.0851488	0.0661566		0.0388672	0.0461972	0.0641082	0.0477012	0.0518277	0.0644168	0.0393057	0.0420505	0.0859204	0.0555571	0.0639341	0.0856131	0.0683681
												0.0556565	0.0578397	0.0857371	0.0664111		0.037717	0.0469384	0.0667078	0.0463823	0.046514	0.0608339	0.0413565	0.0448937	0.0823143	0.0504356	0.0700753	0.0817236	0.0674115
												0.0548328	0.0608717	0.0878842	0.0678629		0.0313531	0.0421398	0.0634968	0.0431363	0.0466681	0.0602264	0.0452951	0.0463193	0.0741622	0.0468588	0.0677998	0.0802888	0.0649825
												0.0576675	0.0613514	0.0893521	0.069457		0.0349481	0.0416914	0.0648615	0.0441883	0.0478612	0.0560076	0.0390951	0.0461979	0.0792907	0.0515602	0.0688718	0.0828546	0.0677622
												0.057643	0.0635183	0.0906713	0.0706109		0.0306133	0.042709	0.0651131	0.0454974	0.0421368	0.0609048	0.0354944	0.041321	0.0870903	0.0552339	0.0698945	0.0856448	0.0702577
												0.0614323	0.0650467	0.0913438	0.0726076		0.033867	0.0432271	0.0646161	0.0418383	0.0519267	0.0631915	0.0356416	0.0427025	0.0698694	0.0498509	0.0698959	0.087218	0.0689883
												0.0603607	0.067301	0.0944036	0.0740217		0.0355961	0.0390569	0.0593028	0.0421154	0.0523382	0.0646613	0.0292317	0.035453	0.0826367	0.0517951	0.0653698	0.0808637	0.0660095
												0.0632296	0.0690266	0.0954348	0.075897		0.0348874	0.0395148	0.062439	0.0411482	0.053144	0.0699654	0.0310003	0.0377741	0.0893071	0.0468862	0.0664155	0.0843566	0.0658861
												0.0629771	0.0693133	0.0988608	0.0770504		0.0346794	0.0366485	0.06596	0.044528	0.0532625	0.0614979	0.0251231	0.0446417	0.0755545	0.0481337	0.0641946	0.0875074	0.0666119
												0.0664599	0.0714591	0.09758	0.0784997		0.0315629	0.0383083	0.0614971	0.042718	0.0530302	0.0659319	0.0363332	0.0388575	0.0870397	0.0452747	0.0669891	0.0852912	0.0658517
												0.0669309	0.0716625	0.100928	0.0798404		0.0400292	0.0387193	0.0603535	0.0439745	0.0568782	0.0642284	0.0309523	0.041611	0.0805183	0.0468925	0.0585029	0.0872503	0.0642152
												0.0684356	0.0739627	0.101565	0.081321		0.0336113	0.0386863	0.0608935	0.0430687	0.046027	0.0616537	0.0381515	0.0477209	0.0769853	0.0460476	0.0615983	0.0858254	0.0644904
												0.0704619	0.074942	0.103828	0.0830773		0.0324326	0.0401903	0.0581386	0.035661	0.0450278	0.0630907	0.0375679	0.0455143	0.0802763	0.0474338	0.06684	0.0876731	0.0673156
												0.0709815	0.0766494	0.106764	0.0847984		0.0355626	0.0440556	0.0620484	0.0430861	0.0468712	0.0585064	0.0380564	0.0374849	0.0804231	0.0467951	0.0619117	0.0892572	0.065988
												0.0723843	0.0776273	0.106972	0.0856611		0.0371555	0.0449079	0.0638552	0.0412758	0.050633	0.0635492	0.0339574	0.0426525	0.0812278	0.0490797	0.0656	0.0878718	0.0675172
												0.0724922	0.0781066	0.110092	0.0868969		0.0349188	0.0348806	0.0590051	0.0387626	0.054682	0.0667977	0.0335823	0.0426322	0.076015	0.0521661	0.0608142	0.0921942	0.0683915
												0.0750647	0.0808999	0.110456	0.088807		0.0348571	0.0394452	0.063789	0.036488	0.0454905	0.0630177	0.0339862	0.0434079	0.0842263	0.0481664	0.0620003	0.0876758	0.0659475
												0.0756326	0.0814992	0.111993	0.0897083		0.0320531	0.0403286	0.0644736	0.0403667	0.052134	0.063411	0.0300304	0.0332299	0.0789152	0.0474212	0.05554	0.0915564	0.0648392
												0.0773496	0.0830792	0.111731	0.0907198		0.0355973	0.0366911	0.0651886	0.0369774	0.051702	0.0591894	0.0293931	0.0389326	0.0845198	0.0460378	0.0585402	0.0948951	0.0664911
												0.0791332	0.0852973	0.11569	0.0933736		0.0333155	0.0417792	0.0648703	0.041112	0.0510176	0.0648274	0.0346039	0.0447741	0.0846184	0.0516659	0.0600028	0.0906009	0.0674232
												0.0795727	0.085452	0.113665	0.0928966		0.0355995	0.0348604	0.0600533	0.0360274	0.0467661	0.0594799	0.0301283	0.0420225	0.0783993	0.0481587	0.0618711	0.0945976	0.0682091
												0.0817678	0.0866865	0.115316	0.0945903		0.0319934	0.0371876	0.0626904	0.0405889	0.0491291	0.0682378	0.0334863	0.0472283	0.089015	0.0506517	0.0591625	0.0896945	0.0665029
												0.0831697	0.0886855	0.117158	0.0963378		0.0360447	0.0382345	0.0606165	0.0389519	0.0566209	0.0579126	0.0347559	0.0368656	0.0793442	0.0463873	0.0550613	0.0938704	0.0651063
												0.0842646	0.0901548	0.120105	0.0981749		0.0372878	0.0357797	0.0610468	0.0456047	0.0533531	0.0637138	0.0361695	0.0415811	0.0823758	0.0470716	0.0557691	0.0930736	0.0653048
												0.086213	0.0905808	0.119959	0.0989176		0.0372335	0.0374988	0.0549808	0.0391553	0.0492422	0.0604236	0.0334004	0.0427124	0.0894153	0.0526048	0.0556394	0.0862195	0.0648213
												0.0864373	0.0922785	0.12074	0.0998186		0.0330662	0.0411184	0.0626335	0.040005	0.0492602	0.0583657	0.0277308	0.0423028	0.0773117	0.0464278	0.0557836	0.0834752	0.0618955
												0.0863005	0.0936252	0.123962	0.101296		0.0307326	0.0422226	0.0655409	0.0349767	0.0519594	0.0652721	0.0336216	0.0398354	0.0781113	0.0511898	0.0634953	0.0822037	0.0656296
												0.0886844	0.0961849	0.124076	0.102982		0.034356	0.0379517	0.0638218	0.0390637	0.0486563	0.0648139	0.0357265	0.0341631	0.0814484	0.048655	0.0629236	0.082633	0.0647372
												0.0895243	0.0938	0.12718	0.103501		0.0322309	0.0372809	0.059592	0.0404672	0.0584863	0.0559751	0.0323441	0.0314515	0.0811776	0.0470075	0.0590215	0.0857873	0.0639388
												0.0899467	0.0962287	0.125156	0.103777		0.0363395	0.0373387	0.0663268	0.0438333	0.0504777	0.0627552	0.0343757	0.0420345	0.0794262	0.0490938	0.0594182	0.0818977	0.0634699
												0.0919233	0.0962373	0.128005	0.105389		0.0347435	0.0341884	0.0592682	0.0462285	0.0510308	0.0629894	0.0306347	0.0416004	0.0823025	0.049565	0.0622756	0.0869639	0.0662681

## Sheet: Plattenmessung Kinetik
		Zeit	CRP		Zeit	BNP		Zeit	LDL		Zeit	cfmDNA
		0	0.146459		0	0.202859		0	0.116618		0	0.067931
		128	0.180876		128	0.21656		128	0.120993		128	0.0661566
		259	0.203997		259	0.224373		259	0.123003		259	0.0678629
		391	0.222211		391	0.230959		391	0.127567		391	0.0706109
		525	0.237387		525	0.238274		525	0.128886		525	0.0740217
		656	0.251863		656	0.239401		656	0.130336		656	0.075897
		790	0.259753		790	0.240489		790	0.133226		790	0.0770504
		923	0.270465		923	0.249146		923	0.133854		923	0.0784997
		1057	0.279071		1057	0.24621		1057	0.135816		1057	0.0798404
		1190	0.289853		1190	0.252521		1190	0.137125		1190	0.081321
		1323	0.299		1323	0.25495		1323	0.138299		1323	0.0830773
		1457	0.305498		1457	0.255663		1457	0.139624		1457	0.0847984
		1590	0.308436		1590	0.257484		1590	0.140664		1590	0.0856611
		1724	0.317771		1724	0.259496		1724	0.142768		1724	0.088807
		1857	0.322749		1857	0.263512		1857	0.143404		1857	0.0897083
		1990	0.323094		1990	0.26164		1990	0.144324		1990	0.0933736
		2124	0.321879		2124	0.265935		2124	0.145311		2124	0.0928966
		2257	0.329271		2257	0.262544		2257	0.145383		2257	0.0945903
		2390	0.334172		2390	0.263149		2390	0.14587		2390	0.0963378
		2524	0.339396		2524	0.265457		2524	0.146394		2524	0.0981749
		2658	0.344846		2658	0.262227		2658	0.147771		2658	0.0989176
		2792	0.34793		2792	0.266437		2792	0.148927		2792	0.0998186
		2925	0.349098		2925	0.265744		2925	0.149121		2925	0.101296
		3059	0.354609		3059	0.265404		3059	0.149533		3059	0.102982
		3192	0.353674		3192	0.263765		3192	0.146919		3192	0.103501
		3327	0.350449		3327	0.263299		3327	0.14563		3327
		3460	0.361717		3460	0.260983		3460	0.147707		3460
		3594	0.364521		3594	0.264755		3594	0.147234		3594
		3728	0.367705		3728	0.259206		3728	0.146888		3728
		3863	0.369523		3863	0.268076		3863	0.147888		3863
		3999	0.373648		3999	0.262554		3999	0.148987		3999

## Sheet: Plattenmessung Verd
Einzelmessungen Verdünnungen
	CRP
	Verdünnung	rep1	rep2	Mittelwert		BNP	BNP	LDL	LDL	LDL	cfmDNA	cfmDNA	cfmDNA	FISH	FISH	FISH	Streptavidin	Streptavidin	Streptavidin	HPV72	HPV72	HPV72
1:50	20	0.299935	0.302352	0.301144		0.517325	0.535992	0.0292931	0.0285931		0.0253203	0.0186115		0.0247125	0.0206366		0.0233323	0.0256326		0.509819	0.573176
1:100	10	0.294783	0.288333	0.291558		0.434961	0.442121	0.0253862	0.0271567		0.0210951	0.0249854		0.0231124	0.0190978		0.0263553	0.0252239		0.605418	0.563335
1:200	5	0.237566	0.233857	0.235711		0.297906	0.287053	0.0185651	0.0204394		0.0202075	0.0233076		0.0229185	0.0196189		0.0226498	0.0150466		0.551506	0.487202
1:500	2	0.18574	0.185657	0.185699		0.1729	0.224446	0.0135957	0.0182997		0.0181546	0.0141007		0.0106889	0.017674		0.0127011	0.0162818		0.633988	0.674595
1:1000	1	0.152308	0.128753	0.14053		0.113316	0.107347	0.0164335	0.00933427		0.017449	0.019052		0.0191534	0.0174056		0.0122243	0.0175924		0.60297	0.552377
1:2000	0.5	0.113755	0.105435	0.109595		0.0787172	0.0803976	0.0204104	0.0126964		0.016251	0.0129848		0.0150302	0.0126721		0.0185872	0.0173456		0.495064	0.647943
1:3000	0.333	0.104565	0.0926155	0.09859		0.0600073	0.0503441	0.0128	0.01523		0.0132565	0.0144639		0.0121256	0.0130676		0.0167616	0.00974663		0.521633	0.548427
1:5000	0.2	0.0789135	0.0855192	0.0822163		0.0405158	0.0401369	0.0132261	0.0162466		0.013219	0.0156764		0.0153327	0.0131784		0.0137367	0.0115096		0.5181	0.57035
	BNP
	Verdünnung	rep1	rep2	Mittelwert	CRP	CRP	CRP	LDL	LDL	LDL	cfmDNA	cfmDNA	cfmDNA	FISH	FISH	FISH	Streptavidin	Streptavidin	Streptavidin	HPV72	HPV72	HPV72
1:10	100	0.859064	0.914689	0.886876	0.0529123	0.0533621		0.0829847	0.0985415		0.0575572	0.0473507		0.0508741	0.0410757		0.064989	0.0541775		0.540103	0.575896
1:20	50	1.07436	1.01575	1.04506	0.0516322	0.0472452		0.0920943	0.0869381		0.0476714	0.0485307		0.0413039	0.0361457		0.0533779	0.0501977		0.506595	0.698553
1:50	20	1.07938	1.08982	1.0846	0.0496308	0.0388959		0.082812	0.0853635		0.038554	0.0363539		0.0347308	0.0308417		0.0438372	0.0397532		0.527107	0.597909
1:100	10	1.02664	1.03628	1.03146	0.0374031	0.0388496		0.0704369	0.0786038		0.0309163	0.0330823		0.0300147	0.025306		0.0356642	0.0385069		0.534517	0.491913
1:200	5	0.961969	0.891263	0.926616	0.0267909	0.0331074		0.059179	0.0487886		0.0272935	0.0348476		0.0178012	0.0286671		0.0236802	0.0350583		0.617679	0.646908
1:300	3.33	0.794432	0.777691	0.786062	0.0259889	0.0236077		0.0456017	0.0503333		0.0247329	0.02216		0.0203573	0.013758		0.0250844	0.0189583		0.529276	0.508961
1:500	2	0.710755	0.688272	0.699514	0.022286	0.0189803		0.0395157	0.0402296		0.0235329	0.0129261		0.0157467	0.0188744		0.0162461	0.0209785		0.528317	0.498539
1:1000	1	0.524977	0.487577	0.506277	0.0214555	0.0184576		0.0313031	0.0246666		0.0192388	0.00916793		0.0127859	0.00864595		0.0160675	0.0157163		0.557553	0.525949
	LDL
	Verdünnung	rep1	rep2	Mittelwert	CRP	CRP	CRP	BNP	BNP	BNP	cfmDNA	cfmDNA	cfmDNA	FISH	FISH	FISH	Streptavidin	Streptavidin	Streptavidin	HPV72	HPV72	HPV72
1:10	100	2.04295	1.94647	1.99471	0.0775619	0.0806328		0.997499	0.971145		0.0834061	0.082638		0.0647647	0.068957		0.0468701	0.0489954		0.57422	0.692214
1:20	50	1.59997	1.73884	1.66941	0.0596771	0.0662838		1.02293	1.04078		0.0609201	0.0698259		0.0600398	0.0606214		0.0415324	0.0411247		0.634982	0.641222
1:50	20	1.15255	1.08305	1.1178	0.0446167	0.045016		0.797209	0.664144		0.0383869	0.0494369		0.0415356	0.0397611		0.0379452	0.0261039		0.547831	0.630894
1:100	10	0.97978	0.949144	0.964462	0.0329103	0.0416615		0.667026	0.474601		0.043973	0.031516		0.0326856	0.0375072		0.0277017	0.0310408		0.590163	0.610471
1:200	5	0.578522	0.557855	0.568189	0.0298992	0.0243842		0.510767	0.456802		0.028001	0.0262855		0.0280279	0.0252068		0.0228738	0.0166158		0.627742	0.59901
1:300	3.33	0.397338	0.419549	0.408443	0.0255345	0.0216574		0.371214	0.387367		0.036943	0.0249024		0.0293635	0.0197981		0.0286801	0.0208136		0.494739	0.642087
1:500	2	0.294859	0.29818	0.296519	0.0245127	0.0172416		0.28716	0.26974		0.0285411	0.0227718		0.0253492	0.0186309		0.0234348	0.0160214		0.598452	0.558615
1:1000	1	0.167024	0.163715	0.165369	0.0179461	0.0154754		0.188077	0.199506		0.0186971	0.0169334		0.0162372	0.0159392		0.0157409	0.013757		0.540637	0.543169
	FISH
100µM	Verdünnung	rep1	rep2	Mittelwert	CRP	CRP	CRP	BNP	BNP	BNP	LDL	LDL	LDL	cfmDNA	cfmDNA	cfmDNA	Streptavidin	Streptavidin	Streptavidin	HPV72	HPV72	HPV72
	300	0.264946	0.262628	0.263787	0.0149014	0.0178736		0.0128091	0.0220591		0.00789102	0.0157931		0.0133656	0.0219239		0.020489	0.0265027		0.564967	0.611229
	200	0.290799	0.264485	0.277642	0.0129534	0.0158894		0.0165922	0.0222479		0.011929	0.0156968		0.00911493	0.0195999		0.0274786	0.0349418		0.551993	0.58938
	100	0.260447	0.276141	0.268294	0.0132769	0.0177096		0.0170322	0.0199331		0.0184566	0.0141504		0.0169999	0.0185315		0.0261955	0.033945		0.579279	0.580887
	50	0.246937	0.258246	0.252592	0.0135858	0.0209351		0.0157587	0.0218166		0.0116021	0.0260272		0.00252637	0.0205602		0.0221811	0.033167		0.644611	0.685553
	25	0.247507	0.270319	0.258913	0.017986	0.0181178		0.0175507	0.0196087		0.0116074	0.0133136		0.0172183	0.01795		0.0194471	0.034269		0.66458	0.49423
	10	0.249099	0.237358	0.243229	0.0197429	0.0145506		0.0179642	0.0216163		0.0104598	0.0138978		0.0167582	0.0178353		0.0233105	0.0283553		0.587551	0.489775
	5	0.196767	0.208791	0.202779	0.0184493	0.0151613		0.0217909	0.0218731		0.0167614	0.0134565		0.0160002	0.018626		0.0264196	0.0233081		0.555421	0.541758
	1	0.0924437	0.0791796	0.0858116	0.0190095	0.0129534		0.0224876	0.0121748		0.015927	0.00881		0.0191971	0.00996871		0.0191031	0.0107701		0.648018	0.602584
	HPV72
	Verdünnung	rep1	rep2	Messung 1	Messung 2	CRP	CRP	BNP	BNP	BNP	LDL	LDL	LDL	FISH	FISH	FISH	cfmDNA	cfmDNA	cfmDNA	Streptavidin	Streptavidin	Streptavidin
0.567548	300	0.55667	0.559987	0.0108779	0.00756039	0.00984672	0.00853303	0.01174	0.00930009		0.00983006	0.00741719		0.00941102	0.00902391		0.00918443	0.00758842		0.00913538	0.00495105
0.567548	200	0.564005	0.567548	0.00354313	0	0.012067	0.00793252	0.0169526	0.0101317		0.0117034	0.00738688		0.00987793	0.00773506		0.010932	0.0107677		0.00803536	0.0076357
0.567548	100	0.56251	0.552768	0.00503804	0.0147794	0.00798223	0.00780466	0.0101716	0.0104019		0.00560761	0.00928582		0.00913953	0.00392482		0.00470768	0.013951		0.00459077	0.00453526
0.567548	50	0.559668	0.55406	0.00788034	0.0134875	0.0124271	0.0111926	0.0128306	0.0135573		0.00881255	0.0105621		0.00839365	0.0075692		0.0106045	0.0123755		0.00670795	0.00922003
0.567548	25	0.553122	0.555992	0.0144255	0.0115559	0.00961812	0.0130103	0.00898168	0.0129856		0.0121602	0.0120252		0.0125749	0.00840813		0.00747998	0.0143684		0.00646017	0.00528758
0.567548	10	0.561711	0.548828	0.00583652	0.0187202	0.00907061	0.0124292	0.0101834	0.0156305		0.0101217	0.0130775		0.00817451	0.00711252		0.0152416	0.0157289		0.00418957	0.00700964
0.567548	5	0.556077	0.557986	0.0114706	0.0095618	0.00870135	0.0149749	0.0128799	0.0180261		0.00959042	0.0148379		0.0110838	0.0109499		0.00880174	0.0147857		0.00855488	0.00635097
0.567548	1	0.547529	0.539124	0.0200185	0.0284238	0.0112254	0.0159078	0.0120692	0.0135292		0.00526126	0.00651483		0.00673515	0.00763484		0.0117471	0.0113331		0.0105565	0.00315409
				25.03.2019
	cfmDNA	CO433	CO433	CO429	CO429	CO429	CO434	CO434	CO434
		Messung 1	Messung 2	Messung 3	Messung 4	Messung 5	Messung 6	Messung 7	Messung 8
	0.05	0.0632161	0.0903281	0.062097	0.0659142	0.0617064	0.0629491	0.0681164	0.0633081
	0.1	0.129118	0.132215	0.100669	0.0949632	0.083011	0.098399	0.0921285	0.0851706
	0.5	0.173434	0.204196	0.139565	0.155852	0.136325	0.125182	0.14947	0.133315
	1	0.218018	0.254197	0.138752	0.143844	0.140081	0.129481	0.138378	0.13702
	5	0.18658	0.21151	0.12085	0.124343	0.120233	0.130341	0.116953	0.126343
	10	0.183365	0.170442	0.113416	0.144734	0.120954	0.115635	0.154483	0.119552
	50	0.153942	0.163413	0.103286	0.108753	0.102749	0.113831	0.10944	0.112035
	100	0.174912	0.144343	0.104348	0.0994753	0.0959413	0.114679	0.105872	0.100784
	cfmDNA
	Verdünnung	rep1	rep2	rep3	Mittelwert	CRP	CRP	CRP	BNP	BNP	BNP	LDL	LDL	LDL	FISH	FISH	FISH	Streptavidin	Streptavidin	Streptavidin	HPV72	HPV72	HPV72
	0.05	0.062097	0.0659142	0.0617064	0.0632392	0.0207797	0.0207306	0.0222967	0.0218597	0.0210593	0.0276423	0.0170933	0.0150915	0.0161072	0.0181427	0.0162689	0.0160315	0.018702	0.0163775	0.0222984	0.486955	0.584431	0.503818
	0.1	0.100669	0.0949632	0.083011	0.0928812	0.0239576	0.0212573	0.025298	0.0220334	0.0243238	0.0245211	0.0208173	0.0186836	0.0205342	0.0240764	0.0176453	0.0144112	0.0299533	0.0216597	0.0234062	0.554629	0.454773	0.534344
	0.5	0.139565	0.155852	0.136325	0.143914	0.0226966	0.0292617	0.0222309	0.027914	0.0270771	0.0245214	0.0198401	0.0197472	0.0162642	0.0214414	0.0246046	0.0146476	0.0236024	0.0314646	0.0210923	0.507178	0.480059	0.523299
	1	0.138752	0.143844	0.140081	0.140892	0.0226022	0.0212988	0.0264906	0.0248551	0.0250672	0.0297824	0.0167198	0.0209709	0.0189589	0.0120203	0.0157903	0.0252265	0.0216543	0.0250019	0.0250585	0.542702	0.738936	0.567985
	5	0.12085	0.124343	0.120233	0.121809	0.0238235	0.0238058	0.0238752	0.026823	0.0204615	0.0228077	0.0223675	0.0177181	0.0164784	0.0171067	0.0248829	0.0181969	0.035665	0.0265453	0.0318476	0.634371	0.582718	0.568145
	10	0.113416	0.144734	0.120954	0.126368	0.0276242	0.0276432	0.0246649	0.0211141	0.0216316	0.0201991	0.021389	0.0213652	0.0184192	0.0204806	0.0599132	0.0205983	0.0291962	0.0588374	0.03145	0.649559	0.599395	0.491692
	50	0.103286	0.108753	0.102749	0.104929	0.024802	0.0245574	0.0287706	0.0267827	0.0271772	0.0257252	0.0210075	0.0240204	0.0222451	0.0236967	0.0202867	0.0236238	0.0338446	0.0275022	0.0320739	0.49403	0.569705	0.460199
	100	0.104348	0.0994753	0.0959413	0.0999214	0.0282538	0.0247665	0.0217081	0.0303941	0.02603	0.0255548	0.0215901	0.0233199	0.0232682	0.032999	0.0224203	0.0191719	0.0378358	0.027085	0.0274753	0.480593	0.51593	0.662091
	Verdünnungsreihen simultan
		1:200	1:50	1:50		100 nM		100 nM
		CRP	BNP	LDL	cfmDNA	FISH	SAv	HPV72
		0.318331	1.233	0.724468	0.0292989	0.290375	0.0468524	0.0576348
		0.32578	1.15625	0.881496	0.0599515	0.300485	0.049373	0.0619376
		0.327837	1.15282	0.811222	0.0482984	0.293197	0.0432719	0.0625649
		0.328112	1.12655	0.780281	0.0600927	0.310273	0.0508002	0.0728499
	Mittelwert	0.325015	1.16716	0.799367	0.0494104	0.298583	0.0475744	0.0637468
	Standardabweichung	0.00457569	0.0458585	0.0654722	0.0145021	0.00888183	0.00330021	0.00645222
		2 ng/µL	10 ng/µL	10 ng/µL	10 ng/µL	NC	50 nM	50 nM
		CRP	BNP	LDL	cfmDNA	SAv	FISH	HPV72				0.591197	0.0576348	0.533563
		0.242189	1.17893	0.480721	0.113416	0.0402422	0.272051	0.533563		0.0491021		0.567548	0.0619376	0.50561
		0.260205	1.08657	0.46917	0.144734	0.0441481	0.279455	0.50561		0.0553541			0.0625649
		0.25759	1.08792	0.54116	0.120954	0.0413241	0.274074			0.0495503			0.0728499
		0.25591	1.14989	0.482124		0.0430482	0.275182			0.0605455			0.0491021
	Mittelwert	0.253974	1.12583	0.493294	0.126368	0.0421906	0.275191			0.053638			0.0553541
	Standardabweichung	0.00805277	0.0461043	0.0324345	0.0163459	0.00174301	0.00312433			0.00541423			0.0495503
													0.0605455
													0.0420434
		1:1000	1:200	1:200		25 nM		25 nM					0.0547867
		CRP	BNP	LDL	cfmDNA	FISH	SAv	HPV72					0.0470527
		0.22728	0.973039	0.315414	0.0346656	0.235566	0.0300416	0.0420434					0.0366686
		0.227717	0.979549	0.352745	0.0363062	0.261971	0.0366388	0.0547867					0.0365055
		0.214692	0.941776	0.341628	0.037011	0.238181	0.0346763	0.0470527					0.0376998
		0.222963	0.926456	0.310444	0.0359778	0.25228	0.0318398	0.0366686					0.0328846
	Mittelwert	0.223163	0.955205	0.330058	0.0359902	0.247	0.0332991	0.0451378					0.0430405
	Standardabweichung	0.00604139	0.0252817	0.0203939	0.000982603	0.01239	0.00293208	0.00770437					0.0500138
		1:2000	1:300	1:300		10 nM		10 nM
		CRP	BNP	LDL	cfmDNA	FISH	SAv	HPV72
		0.19814	0.819286	0.173425	0.0350257	0.19851	0.0303192	0.0365055
		0.205236	0.832292	0.187335	0.0308485	0.219233	0.0305549	0.0376998
		0.196574	0.814952	0.198364	0.0296181	0.198744	0.0307438	0.0328846
		0.199365	0.837337	0.169047	0.0305202	0.206403	0.0335474	0.0430405
	Mittelwert	0.199829	0.825967	0.182043	0.0315031	0.205723	0.0312913	0.0375326
	Standardabweichung	0.00378147	0.0105711	0.0133858	0.00240531	0.00972486	0.00151406	0.00420413
CRP	Verdünnung	rep1	rep2	rep3	rep4
1:200	5	0.318331	0.32578	0.327837	0.328112
1:500	2	0.242189	0.260205	0.25759	0.25591
1:1000	1	0.22728	0.227717	0.214692	0.222963
1:2000	0.5	0.19814	0.205236	0.196574	0.199365
BNP	Verdünnung	rep1	rep2	rep3	rep4
1:50	20	1.233	1.15625	1.15282	1.12655
1:100	10	1.17893	1.08657	1.08792	1.14989
1:200	5	0.973039	0.979549	0.941776	0.926456
1:300	3.33	0.819286	0.832292	0.814952	0.837337
LDL	Verdünnung	rep1	rep2	rep3	rep4
1:50	20	0.724468	0.881496	0.811222	0.780281
1:100	10	0.480721	0.46917	0.54116	0.482124
1:200	5	0.315414	0.352745	0.341628	0.310444
1:300	3.33	0.173425	0.187335	0.198364	0.169047

## Sheet: CRP
CRP								NC
	Chip Nummer	LOT Nr.	Datum	Konzentration	MP-Population	Puffer	CRP	BNP	LDL	cfmDNA	SAv
	C64	021-70461	2018-06-14	1:50	CO430	PBS	6.01084	0.63049
	C66	021-70461	2018-06-14	1:50	CO430	PBS	3.65975	0.390025
	C68	021-70461	2018-09-19	1:50	CO430	PBS	3.77169	0.718304
	C99	021-70661	2018-07-25	1:50	CO430	PBS	3.61582	0.280411		0.0411835	0.159988
Mittelwert							3.68242	0.462913		0.0411835	0.159988
	C151	021-80491	2018-11-01	1:50	CO430	PBS-T	3.12265	0.403576		0.0311683	0.0456842
	C152	021-80491	2018-11-01	1:50	CO430	PBS-T	3.15198	0.385795		0.0327555	0.0497083
Mittelwert							3.13732	0.394685		0.0319619	0.0476963
	C139	021-80411	2018-10-24	1:50	CO430	TBS	1.974	0.0523356		0.0283523	0.0339934
	C140	021-80411	2018-10-24	1:50	CO430	TBS	2.14523	0.0541908		0.0352715	0.0418326
Mittelwert							2.05961	0.0532632		0.0318119	0.037913
	C119	021-70661	2018-09-19	1:50	CO430	TBS-T	2.86782	0.759317		0.0356262	0.130024
	C192	021-80521	2018-01-09	1:50	CO430	TBS-T	5.16866	0.341854		0.12055	0.0780206
	C237	021-80521	2019-01-30	1:50	CO430	TBS-T	1.85115	0.24242	0.0207236	0.0219741	0.0209762
	C243	021-80521	2019-02-01	1:50	CO430	TBS-T	2.05311	0.167769	0.0156942	0.0189403	0.0121173
Mittelwert							2.25736	0.389835	0.0182089	0.0255135	0.0543727
	CRP
	1:50	PBS	PBS-T	TBS	TBS-T
		6.01084	3.12265	1.974	2.86782
		3.65975	3.15198	2.14523	5.16866
		3.77169			1.85115
		3.61582			2.05311

## Sheet: BNP
BNP								NC
	Chip Nummer	LOT Nr.	Datum	Konzentration	MP-Population	Puffer	BNP	CRP	LDL	cfmDNA	SAv
	C65	021-70461	2018-06-14	1:50	CO431	PBS	0.390025	0.170717
	C67	021-70461	2018-06-14	1:50	CO431	PBS	0.538568	0.193838
	C70	021-70461	2018-06-19	1:50	CO431	PBS	0.311852	0.131014
	C103	021-70661	2018-07-25	1:50	CO431	PBS	0.462429	0.142466		0.035069	0.0909267
	C147	021-80411	2018-10-26	1:50	CO431	PBS	0.350087	0.0361164		0.0318198	0.0361114
	C148	021-80411	2018-10-26	1:50	CO431	PBS	0.326747	0.0409992		0.0353898	0.0342324
Mittelwert							0.396618	0.119192		0.0340929	0.0537568
	C153	021-80491	2018-11-01	1:50	CO431	PBS-T	1.07107	0.0747279		0.0329644	0.0465395
	C154	021-80491	2018-11-01	1:50	CO431	PBS-T	0.707499	0.0349797		0.0266077	0.0301757
Mittelwert							0.889282	0.0548538		0.0297861	0.0383576
	C141	021-80411	2018-10-24	1:50	CO431	TBS	0.211868	0.029636		0.0423422	0.0477666
	C142	021-80411	2018-10-24	1:50	CO431	TBS	0.0927232	0.013481		0.0190343	0.0155067
Mittelwert							0.152296	0.0215585		0.0306882	0.0316367
	C126	021-80411	2018-09-26	1:50	CO431	TBS-T	0.48691	0.0414908		0.0345034	0.0353466
	C251	021-80521	2019-02-05	1:50	CO431	TBS-T	0.785113	0.0349231	0.0388729	0.0288864	0.0202839
	C260	021-80521	2019-02-11	1:50	CO431	TBS-T	0.713304	0.159136	0.0482828	0.0313971	0.029417
Mittelwert							0.661775	0.0785166	0.0435778	0.0315957	0.0283492
	BNP
	1:50	PBS	PBS-T	TBS	TBS-T
		0.390025	1.07107	0.211868	0.48691
		0.538568	0.707499	0.0927232	0.785113
		0.311852			0.713304
		0.462429
		0.350087
		0.326747

## Sheet: LDL
LDL								NC
	Chip Nummer	LOT Nr.	Datum	Konzentration	MP-Population	Puffer	LDL	CRP	BNP	cfmDNA	SAv
	C282	021-80491	2019-03-13	1:20	CO432	PBS	0.439132	0.0566494	0.166584	0.0464043	0.0753821
	C283	021-80491	2019-03-13	1:20	CO432	PBS	0.394113	0.0526059	0.237176	0.0455513	0.0640625
Mittelwert							0.416623	0.0546276	0.20188	0.0459778	0.0697223
	C284	021-80491	2019-03-13	1:20	CO432	PBS-T	0.309985	0.0509276	0.287903	0.0419535	0.0457308
	C285	021-80491	2019-03-13	1:20	CO432	PBS-T	0.389821	0.05324	0.167562	0.0435606	0.0751604
Mittelwert							0.349903	0.0520838	0.227732	0.042757	0.0604456
	C286	021-80491	2019-03-13	1:20	CO432	TBS	0.316797	0.0449196	-	0.117981	0.110067
	C287	021-80491	2019-03-13	1:20	CO432	TBS	0.535771	0.0797519	0.31502	0.130719	0.141542
Mittelwert							0.426284	0.0623357	0.31502	0.12435	0.125804
	C194	021-80521	2019-01-03	1:50	CO432	TBS-T	0.698314	0.104862	0.260762	0.0271316	0.0206406
	C195	021-80521	2019-01-03	1:50	CO432	TBS-T	0.904826	0.209015	0.672346	0.0428279	0.0258258
	C202	021-80521	2019-01-15	1:20	CO432	TBS-T	0.414114	0.093335	0.226332	0.0302508	0.019854
	C212	021-80521	2019-01-17	1:20	CO432	TBS-T	0.513841	0.163689	0.243637	0.0704407	0.0691576
	C218	021-80521	2019-01-22	1:50	CO432	TBS-T	0.221401	0.0698394	0.0920657	0.0245244	0.0185998
Mittelwert	C306	021-90121	2019-04-09	1:20	CO432	TBS-T	0.886657	0.0759935	0.221216	0.0664099	0.0647471
	C307	021-90121	2019-04-09	1:20	CO432	TBS-T	0.706162	0.0716511	0.211507	0.0526144	0.0392002
							0.548435	0.0949017	0.198952	0.048848	0.0423117
	LDL
	1:20	PBS	PBS-T	TBS	TBS-T
		0.439132	0.309985	0.316797	0.414114
		0.394113	0.389821	0.535771	0.513841
					0.221401
					0.886657
					0.706162

## Sheet: cfmDNA
cfmDNA										NC
	Chip Nummer	LOT Nr.	Datum		Konzentration		MP-Population	Puffer	cfmDNA	CRP	BNP	LDL	SAv
	C83	021-70661	2018-07-11	50 nM	10 ng/µl	50 nM	CO424	PBS	1.07505	0.0159365	0.0371344
	C83	021-70661	2018-07-11	50 nM	10 ng/µl	50 nM	CO425	PBS	0.990804	0.0159365	0.0371344
	C91	021-70661	2018-07-18	50 nM	10 ng/µl	50 nM	CO424	PBS	0.564029	0.0154924	0.0152248
	C91	021-70661	2018-07-18	50 nM	10 ng/µl	50 nM	CO425	PBS	0.750717	0.0154924	0.0152248
	C149	021-80411	2018-10-26	50 nM	10 ng/µl	50 nM	CO425	PBS	0.0225677	0.0241594	0.0311942		0.0232554
	C150	021-80411	2018-10-26	50 nM	10 ng/µl	50 nM	CO425	PBS	0.00590051	0.00555628	0.00449395		0.00371291
Mittelwert									0.845149	0.0157144	0.0261796
	C155	021-80491	2018-11-02	50 nM	10 ng/µl	50 nM	CO425	PBS-T	0.252904	0.0192833	0.0321864		0.0225681
	C156	021-80491	2018-11-02	50 nM	10 ng/µl	50 nM	CO425	PBS-T	0.237195	0.0161149	0.020665		0.0174607
Mittelwert									0.24505	0.0176991	0.0264257		0.0200144
	C143	021-80411	2018-10-24	50 nM	10 ng/µl	50 nM	CO425	TBS	0.0096296	0.00774446	0.00837302		0.0074493
	C144	021-80411	2018-10-24	50 nM	10 ng/µl	50 nM	CO425	TBS	0.00669065	0.00584061	0.00649593		0.00311578
Mittelwert									0.00816013	0.00679254	0.00743447		0.00528254
	C27	021-80521	2019-02-27	50 nM	10 ng/µl	50 nM	CO425	TBS-T	0.237195	0.0161149	0.020665	0.0110089	0.0174607
	C272	021-80521	2019-02-27	50 nM	10 ng/µl	50 nM	CO425	TBS-T	0.183709	0.017209	0.0165229	0.0110089	0.0126218
Mittelwert									0.210452	0.0166619	0.0185939	0.0110089	0.0150413
	cfmDNA
	10ng/µl	PBS	PBS-T	TBS	TBS-T
		1.07505	0.252904	0.0096296	0.237195
		0.990804	0.237195	0.00669065	0.183709
		0.564029
		0.750717

## Sheet: Verdünnungsreihe CRP
	CRP	1:50	1:100	1:200	1:500	1:1000	1:2000	1:2500	1:3000	1:5000
	Verdünnung	20	10	5	2	1	0.5	0.4	0.333	0.2	SAv
		2.86782	2.78325	1.18775	2.0522	1.52127	0.554001	0.311425	0.564115	0.176799	0.0879595
		1.85115	1.67977	1.59429	1.16064	1.02894	0.750907	0.325882	0.42196	0.09729	0.0725108
		2.05311	1.83697		1.41142	1.04055					0.0499971
											0.198876
											0.130024
	Verdünnung	rep1	rep2	rep2			Chip				0.101126
	20	2.86782	1.85115	2.05311			2.25736				0.0432708
	10	2.78325	1.67977	1.83697			2.1				0.0158044
	5	1.18775	1.59429				1.39102				0.0120166
	2	2.0522	1.16064	1.41142			1.54142				0.115154
	1	1.52127	1.02894	1.04055			1.19692				0.0664044
	0.5	0.554001	0.750907				0.652454				0.0353466
	0.4	0.311425	0.325882				0.318654				0.0254084
	0.333	0.564115	0.42196				0.493037				0.0347273
	0.2	0.176799	0.09729				0.137044				0.0103425
											0.00456201
											0.0155657
											0.0780206
											0.0503079
											0.0206406
											0.0258258
											0.0255824
											0.0132003
											0.0120618
											0.0119992
											0.0134592
											0.0146889
											0.019854
											0.0284095
											0.0136342
											0.00982415
											0.0111672
											0.0198204
											0.0691576
											0.0491149
											0.0335654
											0.0185998
											0.0100964
											0.0098412
											0.00802464
											0.00841968
											0.0170412
											0.0105878
											0.0480835
											0.0411717
											0.0209762
											0.0141793
											0.0049263
											0.00890651
											0.00567991
											0.00595156
											0.0121173
											0.01515
											0.0125796
											0.00987085
											0.00659465
											0.00687724

## Sheet: Verdünnungsreihe BNP
	BNP
	Verdünnung	1:10	1:20	1:50	1:100	1:200	1:300	1:500	1:1000	1:5000	SAv
		1.49007	1.23533	0.785113	0.417356	0.222389	0.151214	0.0656073	0.0347334	0.0242269	0.0879595
		1.781	1.00598	0.713304	0.385882	0.208364	0.117094				0.0725108
		1.24625			0.486471						0.0499971
		0.864633	0.894688	0.48691	0.347253	0.472192					0.198876
											0.130024
											0.101126
		Verdünnung	rep1	rep2	rep3	rep 4				Chip	0.0432708
		100	1.49007	1.781	1.24625	0.864633				1.34549	0.0158044
		50	1.23533	1.00598		0.894688				1.04533	0.0120166
		20	0.785113	0.713304		0.48691				0.661775	0.115154
		10	0.417356	0.385882	0.486471	0.347253				0.40924	0.0664044
		5	0.222389	0.208364		0.472192				0.300981	0.0353466
		3.33	0.151214	0.117094						0.134154	0.0254084
		2	0.0656073							0.0656073	0.0347273
		1	0.0347334							0.0347334	0.0103425
		0.2	0.0242269							0.0242269	0.00456201
											0.0155657
											0.0780206
											0.0503079
											0.0206406
											0.0258258
											0.0255824
											0.0132003
											0.0120618
											0.0119992
											0.0134592
											0.0146889
											0.019854
											0.0284095
											0.0136342
											0.00982415
											0.0111672
											0.0198204
											0.0691576
											0.0491149
											0.0335654
											0.0185998
											0.0100964
											0.0098412
											0.00802464
											0.00841968
											0.0170412
											0.0105878
											0.0480835
											0.0411717
											0.0209762
											0.0141793
											0.0049263
											0.00890651
											0.00567991
											0.00595156
											0.0121173
											0.01515
											0.0125796
											0.00987085
											0.00659465
											0.00687724

[truncated: 8 more sheets: Verdünnungsreihe LDL, Verdünnungsreihe cfmDNA, simultane Messung, Kinetik, Kinetik CRP, Kinetik BNP, Kinetik LDL, Kinetik cfmDNA]
