# Supplementary material for: Simultaneous detection and quantification of DNA and protein biomarkers in spectrum of cardiovascular diseases in a microfluidic microbead chip
Source: Anal Bioanal Chem. 2019 Nov 23;411(29):7725–35. doi: 10.1007/s00216-019-02199-x (PMC6881413; doi:10.1007/s00216-019-02199-x)
Supplement: Supplementary file 3 — (XLSX 68 kb) [file 216_2019_2199_MOESM3_ESM.xlsx]

## Sheet: Einzelmessungen_Chip
		1:50
		CRP	BNP	LDL	cfmDNA	Sav	FISH	HPV72
		6.23864	0.139133	0.0522127	0.0515815	0.104796	0.0502944	2.4836
		1:50
		BNP	CRP	LDL	cfmDNA	Sav	FISH	HPV72
		0.625998	0.426432	0.0845391	0.0588009	0.200277	0.095264	2.47828
		1:50
		LDL	CRP	BNP	cfmDNA	Sav	FISH	HPV72
		0.0930629	0.181235	0.123057	0.127717	0.177483	0.132396	2.53589
		10ng/µl
		cfmDNA	CRP	BNP	LDL	Sav	FISH	HPV72
		0.507303	0.0145947	0.0305903	0.010245	0.0207039	0.0153691	2.39178
		50 nM
		FISH	CRP	BNP	LDL	cfmDNA	HPV72	Sav
		2.04547	0.0144761	0.0152844	0.00712322	0.0389883	2.39864	0.0278063
		50nM
		HPV72	CRP	BNP	LDL	cfmDNA	FISH	Sav
		0.00806225	0.00632139	0.0070241	0.00028752	0.00112196	0.0010541	0.00631725
		2.48809
		1:50	1:50	1:50	10ng/µl	50 nM	50 nM
		CRP	BNP	LDL	cfmDNA	FISH	HPV72	Sav
	M1	4.36821	0.44657	0.193554	0.415127	2.0047	0.172547	0.194546
	M2	4.78582	0.433597	0.162449	0.333693	1.97341	0.157529	0.175287
							2.44033
							2.37861

## Sheet: Rohdaten_Verdünnungsreihe_Chip
	Verdünnungsreihen - Serum Chips			Serum 1:100 verdünnt in TBS-T
		CRP	1:50	1:100	1:200	1:500	1:1000	1:2000	1:2500	1:5000
			5.33658	4.28816	5.07105	4.45356	3.58388	2.88505	1.91963	0.455736
			2.02166	2.03822	2.1136	0.941281	0.990459	0.590589	1.92489	0.451826
			4.4514	4.92085	1.59646	1.56466	1.65912	0.758999	1.65148	0.884475
		Mittelwert	3.93655	3.74908	2.92703	2.31984	2.07782	1.41155	1.832	0.597346
		Stdab	1.71638	1.51504	1.87469	1.87397	1.34645	1.27887	0.156359	0.248669
		BNP	1:10	1:20	1:50	1:100	1:200	1:300	1:500	1:1000
			0.719782	0.366887	0.374393	0.230697	0.218242	0.252618	0.358291	0.0493703
			1.07163	0.715747	0.52315	0.166952	0.22576	0.110264	0.459317	0.0436199
			0.766843	0.655283	0.611032	0.211356	0.592863	0.538769	0.311149	0.0734886
		Mittelwert	0.852751	0.579306	0.502858	0.203001	0.345621	0.30055	0.376252	0.0554929
		Stdab	0.191008	0.186428	0.119617	0.0326835	0.21415	0.218237	0.0756992	0.0158477
		LDL	1:10	1:20	1:50	1:100	1:200	1:300	1:500	1:1000
			0.180228	0.0901227	0.063322	0.0650106	0.0714541	0.0781688	0.0469484	0.0103382
			0.34294	0.205744	0.128506	0.0626394	0.0406623	0.0438608	0.0642877	0.0107823
			0.181084	0.133589	0.143421	0.12648	0.137066	0.0465984	0.046321	0.016383
		Mittelwert	0.234751	0.143152	0.111749	0.0847101	0.0830608	0.0562094	0.052519	0.0125012
		Stdab	0.0936956	0.0584009	0.0425973	0.0361935	0.0492387	0.0190667	0.0101968	0.00336907
		cfmDNA	100 ng/µl	50 ng/µl	10 ng/µl	5 ng/µl	1 ng/µl	0,5 ng/µl	0,1 ng/µl	0,05 ng/µl
			0.553667	0.458749	0.552418	0.414421	0.498056	0.529701	0.288077	0.110121
			0.555244	0.321602	0.329801	0.249717	0.321719	0.0976897	0.298274	0.0740236
			0.569959	0.51438	0.453284	0.479134	0.559904	0.248635	0.259424	0.135032
		Mittelwert	0.559623	0.431577	0.445167	0.381091	0.459893	0.292009	0.281925	0.106392
		Stdab	0.00898552	0.0992198	0.11153	0.118284	0.123593	0.219247	0.0201423	0.0306749
		FISH	50 nM	50 nM	50 nM	50 nM	50 nM	50 nM	50 nM	50 nM
			2.09247	1.91237	1.94767	1.6445	1.62386	1.98866	1.84408	1.22544
			2.32231	1.51896	1.50284	0.801711	1.22671	0.279558	1.85653	0.928532
			2.21911	2.09031	2.0252	1.79525	2.13869	1.60418	1.63186	1.63157
		Mittelwert	2.2113	1.84055	1.82524	1.41382	1.66309	1.2908	1.77749	1.26185
		Stdab	0.11512	0.292367	0.281881	0.535435	0.457251	0.896611	0.126273	0.352933
		HPV72	50 nM	50 nM	50 nM	50 nM	50 nM	50 nM	50 nM	50 nM
			0.257378	0.185031	0.143274	0.315459	0.291575	0.0909332	0.0763141	0.0324944
			0.529737	0.266029	0.495031	0.517285	0.311997	1.03178	0.0669365	0.0317038
			0.431879	0.275885	0.291728	0.161688	0.154377	0.357698	0.0593294	0.0313667
		Mittelwert	0.406331	0.242315	0.310011	0.331477	0.25265	0.49347	0.0675267	0.0318549
		Stdab	0.137965	0.0498534	0.176589	0.178339	0.0857171	0.484895	0.00850773	0.000578884
		Streptavidin	0 nM	0 nM	0 nM	0 nM	0 nM	0 nM	0 nM	0 nM
			0.262329	0.165181	0.134659	0.0925652	0.0673911	0.0787774	0.0846951	0.0209811
			0.599936	0.264981	0.19432	0.0476629	0.119747	0.02664	0.0990497	0.0109336
			0.405253	0.233123	0.259475	0.0919516	0.219327	0.10636	0.0714847	0.0276045
		Mittelwert	0.422506	0.221095	0.196151	0.0773932	0.135489	0.0705925	0.0850765	0.0198398
		Stdab	0.169464	0.0509755	0.062428	0.025749	0.0771816	0.0404854	0.0137864	0.00839383

## Sheet: Verdünnungsreihe Chip
		CRP
		Verdünnung	rep1	rep2	rep3		Mittelwert
	1:50	20	5.33658	2.02166	4.4514		3.93655
	1:100	10	4.28816	2.03822	4.92085		3.74908
	1:500	2	4.45356	0.941281	1.56466		2.31984		1:200	5	5.07105	2.1136	1.59646		2.92703
	1:2000	0.5	2.88505	0.590589	0.758999		1.41155		1:1000	1	3.58388	0.990459	1.65912		2.07782
	1:3000	0.333	1.91963	1.92489	1.65148		1.832
	1:5000	0.2	0.455736	0.451826	0.884475		0.597346
		BNP
		Verdünnung	rep1	rep2	rep3		Mittelwert
	1:10	100	0.719782	1.07163	0.766843		0.852751
	1:20	50	0.366887	0.715747	0.655283		0.579306
	1:100	10	0.230697	0.166952	0.211356		0.203001		1:50	20	0.374393	0.52315	0.611032		0.502858
	1:300	3.33	0.252618	0.110264	0.538769		0.30055		1:200	5	0.218242	0.22576	0.592863		0.345621
	1:500	2	0.358291	0.459317	0.311149		0.376252
	1:1000	1	0.0493703	0.0436199	0.0734886		0.0554929
		LDL
		Verdünnung	rep1	rep2	rep3		Mittelwert
	1:10	100	0.180228	0.34294	0.181084		0.234751
	1:20	50	0.0901227	0.205744	0.133589		0.143152
	1:100	10	0.0650106	0.0626394	0.12648		0.0847101		1:50	20	0.063322	0.128506	0.143421		0.111749
	1:300	3.33	0.0781688	0.0438608	0.0465984		0.0562094		1:200	5	0.0714541	0.0406623	0.137066		0.0830608
	1:500	2	0.0469484	0.0642877	0.046321		0.052519
	1:1000	1	0.0103382	0.0107823	0.016383		0.0125012
		cfmDNA
		Verdünnung	rep1	rep2	rep3		Mittelwert
		100	0.553667	0.555244	0.569959		0.559623
		50	0.458749	0.321602	0.51438		0.431577
		5	0.414421	0.249717	0.479134		0.381091		10	0.552418	0.329801	0.453284		0.445167
		0.5	0.529701	0.0976897	0.248635		0.292009		1	0.498056	0.321719	0.559904		0.459893
		0.1	0.288077	0.298274	0.259424		0.281925
		0.05	0.110121	0.0740236	0.135032		0.106392

## Sheet: Verdünnungsreihe Platte
		CRP
		Verdünnung	rep1	rep2	rep3		Mittelwert
	1:100	10	0.64258	0.638417	0.631285		0.637427
	1:200	5	0.584184	0.592797	0.512399		0.563126
	1:1000	1	0.278512	0.259478	0.277983		0.271991		1:500	2	0.466323	0.388276	0.415268		0.423289
	1:3000	0.333	0.13276	0.12528	0.132023		0.130021		1:2000	0.5	0.222512	0.199108	0.210168		0.210596
	1:5000	0.2	0.105016	0.0979993	0.104701		0.102572
		BNP
		Verdünnung	rep1	rep2	rep3		Mittelwert
	1:20	50	0.356778		0.465327		0.411053
	1:50	20	0.401923	0.360567	0.327459		0.363316
	1:200	5	0.278666	0.316739	0.309365		0.30159		1:100	10	0.31079	0.321044	0.399681		0.343838
	1:500	2	0.238533	0.263234	0.266496		0.256088		1:300	3.33	0.250134	0.249126	0.297198		0.265486
	1:1000	1	0.0776189	0.094034	0.0888089		0.0868206
		LDL
		Verdünnung	rep1	rep2	rep3		Mittelwert
	1:20	50	0.109897	0.0958409	0.118711		0.10815
	1:50	20	0.0653286	0.0730423	0.11606		0.0848104
	1:200	5	0.0565081	0.0540395	0.0586187		0.0563888		1:100	10	0.0557613	0.0536191	0.0565142		0.0552982
	1:500	2	0.0455617	0.0446333	0.0407953		0.0436634		1:300	3.33	0.0401232	0.0425282	0.0470507		0.043234
	1:1000	1	0.0284514	0.0272852	0.0305898		0.0287755
		cfmDNA
		Verdünnung	rep1	rep2	rep3		Mittelwert
		50	0.524263	0.521765	0.542842		0.529624
		10	0.478056	0.493653	0.469703		0.480471
		1	0.372897	0.380584	0.391827		0.381769		5	0.4141	0.401673	0.409549		0.408441
		0.1	0.263073	0.264703	0.254329		0.260702		0.5	0.34543	0.360883	0.343967		0.350093
		0.05	0.183885	0.185246	0.189057		0.186063
